# Supplementary material for: Genetic Basis of Pigment Dispersion Syndrome and Pigmentary Glaucoma: An Update and Functional Insights
Source: Genes (Basel). 2024 Jan 23;15(2):142. doi: 10.3390/genes15020142 (PMC10887877; doi:10.3390/genes15020142)
Supplement: Supplementary file 1 [file genes-15-00142-s001.zip]

Archive with 1 entries (1 files):
- genes-2778182-supplementary.pdf
